# Supplementary material for: Staphylococcus aureus Carotenoids Modulate the Thermotropic Phase Behavior of Model Systems That Mimic Its Membrane Composition
Source: Membranes (Basel). 2022 Sep 28;12(10):945. doi: 10.3390/membranes12100945 (PMC9612337; doi:10.3390/membranes12100945)
Supplement: Supplementary file 1 [file membranes-12-00945-s001.zip]

Archive with 1 entries (1 files):
- membranes-1910910-supplementary.pdf
